# Supplementary material for: Distinct Roles of CK2- and AKT-Mediated NF-κB Phosphorylations in Clasmatodendrosis (Autophagic Astroglial Death) within the Hippocampus of Chronic Epilepsy Rats
Source: Antioxidants (Basel). 2023 Apr 28;12(5):1020. doi: 10.3390/antiox12051020 (PMC10215642; doi:10.3390/antiox12051020)
Supplement: Supplementary file 1 [file antioxidants-12-01020-s001.zip]

Archive with 1 entries (1 files):
- antioxidants-2336994-supplementary.pdf
